# Supplementary material for: Loss of C-Terminal Coiled-Coil Domains in SDCCAG8 Impairs Centriolar Satellites and Causes Defective Sperm Flagellum Biogenesis and Male Fertility
Source: Cells. 2025 Jul 23;14(15):1135. doi: 10.3390/cells14151135 (PMC12346347; doi:10.3390/cells14151135)
Supplement: Supplementary file 1 [file cells-14-01135-s001.zip]

Archive with 1 entries (1 files):
- cells-3735898-supplementary.pdf
